# Supplementary material for: Detection of Pear Quality Using Hyperspectral Imaging Technology and Machine Learning Analysis
Source: Foods. 2024 Dec 8;13(23):3956. doi: 10.3390/foods13233956 (PMC11640658; doi:10.3390/foods13233956)
Supplement: Supplementary file 1 [file foods-13-03956-s001.zip]

Archive with 1 entries (1 files):
- foods-3343559-supplementary.pdf
